# Supplementary material for: The Effect of Intravenous Lidocaine Treatment on Sleep and Quality of Life in Fibromyalgia: An Observational Study
Source: J Clin Med. 2026 Apr 10;15(8):2887. doi: 10.3390/jcm15082887 (PMC13116491; doi:10.3390/jcm15082887)
Supplement: Supplementary file 1 [file jcm-15-02887-s001.zip]

Archive with 1 entries (1 files):
- jcm-4195284-supplementary.pdf
